# Supplementary material for: The Critical Role of Acyl Hydrocarbon Receptor on the Combined Benefits of Postbiotic Propionate on Active Vitamin D3-Orchestrated Innate Immunity in Salmonella Colitis
Source: Biomedicines. 2023 Jan 12;11(1):195. doi: 10.3390/biomedicines11010195 (PMC9855671; doi:10.3390/biomedicines11010195)
Supplement: Supplementary file 1 [file biomedicines-11-00195-s001.zip]

Archive with 1 entries (1 files):
- biomedicines-2046890-supplementary.pptx
